# Supplementary material for: Motor-Independent Cognitive Testing in Motor Degenerative Diseases
Source: J Clin Med. 2022 Feb 3;11(3):814. doi: 10.3390/jcm11030814 (PMC8836999; doi:10.3390/jcm11030814)
Supplement: Supplementary file 1 [file jcm-11-00814-s001.zip]

Archive with 3 entries (3 files):
- jcm-1544513-supplement.pdf
- Video S1.wmv
- Video S2.wmv
